# Supplementary material for: Synthèse, étude et validation structurale d’un triple bis-molybdate en couches, Ag0.60Na0.40Fe(MoO4)2 lié à yavapaiite
Source: Acta Crystallogr E Crystallogr Commun. 2016 Apr 26;72(Pt 5):737–40. doi: 10.1107/S2056989016006654 (PMC4908507; doi:10.1107/S2056989016006654)
Supplement: Supplementary file 1 [file e-72-00737-sup1.cif]

##############################################################################
#                                                                            #
# This CIF contains the data in a paper accepted for publication in          #
# Acta Crystallographica Section E. It conforms to the requirements of       #
# Notes for Authors for Acta Crystallographica Section E, and has been       #
# peer reviewed under the auspices of the IUCr Commission on Journals.       #
#                                                                            #
# Full details of the Crystallographic Information File format               #
# are given in the paper "The Crystallographic Information File (CIF):       #
# a New Standard Archive File for Crystallography" by S. R. Hall, F. H.      #
# Allen and I. D. Brown [Acta Cryst. (1991), A47, 655-685].                  #
#                                                                            #
# The current version of the core CIF dictionary is obtainable from          #
# ftp://ftp.iucr.org/pub/cif_core.dic.                                       #
#                                                                            #
# Software is freely available for graphical display of the structure(s)     #
# in this CIF. For information consult the CIF software page                 #
# http://www.iucr.org/resources/cif/software.                                #
#                                                                            #
# This file may be used for bona fide research purposes within the           #
# scientific community so long as proper attribution is given to the journal # 
# article from which it was obtained.                                        #
#                                                                            #
##############################################################################
data_I
_audit_creation_method     SHELXL-97
_journal_date_recd_electronic     2016-03-25
_journal_date_accepted     2016-04-19
_journal_name_full     'Acta Crystallographica, Section E'
_journal_year     2016
_journal_volume     72
_journal_issue      5
_journal_page_first     737
_journal_page_last     740
_journal_paper_category     GI
_journal_paper_doi     10.1107/S2056989016006654
_journal_coeditor_code     VN2110
_publ_contact_author_name     ' Dr. A. Souilem'
_publ_contact_author_address
;
Laboratoire
 de Mat\'eriaux et
 Cristallochimie Facult\'e des
 Sciences de Tunis
 Universit\'e de Tunis
 El Manar 2092
 El Manar Tunis
 Tunisia
;
_publ_contact_author_email
;
souilem_amira@yahoo.fr
;
_publ_contact_author_fax     '216 71 88 34 24'
_publ_contact_author_phone     '216 71 87 26 00'
_publ_section_title
;
Synth\`ese, \'etude et validation structurale d'un triple bis-molybdate en
couches, Ag~0.60~Na~0.40~Fe(MoO~4~)~2~ li\'e \'a yavapaiite
;
loop_
    _publ_author_name
    _publ_author_address
    'Souilem, Amira'
;
  Laboratoire de Mat\'eriaux et Cristallochimie
  Facult\'e des Sciences de Tunis
  Universit\'e de Tunis El Manar
  2092 El Manar Tunis
  Tunisia
;
    'Zid, Mohamed Faouzi'
;
  Laboratoire de Mat\'eriaux et Cristallochimie
  Facult\'e des Sciences de Tunis
  Universit\'e de Tunis El Manar
  2092 El Manar Tunis
  Tunisia
;
_publ_section_synopsis
;
The structure of the title compound consists of a three-dimensional structure
made of corner-sharing FeO~6~ octahedra and MoO~4~ tetrahedra with Ag/Na
cations occupying the same site in the polyhedral interstitial spaces.
;
_database_code_depnum_ccdc_archive     'CCDC 1423015'
_chemical_name_systematic
;
Silver sodium iron(III) bis[molybdate(VI)]
;
_chemical_name_common     ?
_chemical_formula_moiety     'Ag0.60 Fe Mo2 Na0.40 O8'
_chemical_formula_sum     'Ag0.60 Fe Mo2 Na0.40 O8'
_chemical_formula_weight     449.65
_chemical_melting_point     ?
_symmetry_cell_setting     monoclinic
_symmetry_space_group_name_H-M     'C 2/c'
_symmetry_space_group_name_Hall     '-C 2yc'
loop_
    _symmetry_equiv_pos_as_xyz
    'x, y, z'
    '-x, y, -z+1/2'
    'x+1/2, y+1/2, z'
    '-x+1/2, y+1/2, -z+1/2'
    '-x, -y, -z'
    'x, -y, z-1/2'
    '-x+1/2, -y+1/2, -z'
    'x+1/2, -y+1/2, z-1/2'
_cell_length_a     9.8310(9)
_cell_length_b     5.2740(6)
_cell_length_c     13.617(2)
_cell_angle_alpha     90.00
_cell_angle_beta     90.334(8)
_cell_angle_gamma     90.00
_cell_volume     706.01(15)
_cell_formula_units_Z     4
_cell_measurement_reflns_used     25
_cell_measurement_theta_min     10
_cell_measurement_theta_max     15
_cell_measurement_temperature     298(2)
_exptl_crystal_description     'prism'
_exptl_crystal_colour     'green'
_exptl_crystal_size_max     0.32
_exptl_crystal_size_mid     0.24
_exptl_crystal_size_min     0.18
_exptl_crystal_density_diffrn     4.230
_exptl_crystal_density_meas     ?
_exptl_crystal_density_method     'not measured'
_exptl_crystal_F_000     826
_exptl_absorpt_coefficient_mu     7.168
_exptl_absorpt_correction_type     psi-scan
_exptl_absorpt_process_details
;
(North <i>et al.</i>, 1968)
;
_exptl_absorpt_correction_T_min     0.1664
_exptl_absorpt_correction_T_max     0.2865
_exptl_special_details     ?
_diffrn_ambient_temperature     298(2)
_diffrn_radiation_type     MoK\a
_diffrn_radiation_wavelength     0.71073
_diffrn_radiation_source     'fine-focus sealed tube'
_diffrn_radiation_monochromator     graphite
_diffrn_measurement_device_type     'Enraf--Nonius CAD-4'
_diffrn_measurement_method     \w/2\q
_diffrn_detector_area_resol_mean     ?
_diffrn_reflns_number     2875
_diffrn_reflns_av_R_equivalents     0.0453
_diffrn_reflns_av_sigmaI/netI     0.0267
_diffrn_reflns_theta_min     2.99
_diffrn_reflns_theta_max     26.98
_diffrn_reflns_theta_full     26.98
_diffrn_measured_fraction_theta_max     1.000
_diffrn_measured_fraction_theta_full     1.000
_diffrn_reflns_limit_h_min     -12
_diffrn_reflns_limit_h_max     12
_diffrn_reflns_limit_k_min     -6
_diffrn_reflns_limit_k_max     6
_diffrn_reflns_limit_l_min     -17
_diffrn_reflns_limit_l_max     17
_diffrn_standards_number     2
_diffrn_standards_interval_count     ?
_diffrn_standards_interval_time     120
_diffrn_standards_decay_%     1.22
loop_
    _diffrn_standard_refln_index_h
    _diffrn_standard_refln_index_k
    _diffrn_standard_refln_index_l
    -6 -2 0
    -6 -2 -1
_refine_special_details
;
 Refinement of F^2^ against ALL reflections.  The weighted R-factor wR and
 goodness of fit S are based on F^2^, conventional R-factors R are based
 on F, with F set to zero for negative F^2^. The threshold expression of
 F^2^ > 2sigma(F^2^) is used only for calculating R-factors(gt) etc. and is
 not relevant to the choice of reflections for refinement.  R-factors based
 on F^2^ are statistically about twice as large as those based on F, and R-
 factors based on ALL data will be even larger.
;
_reflns_number_total     766
_reflns_number_gt     726
_reflns_threshold_expression     I>2\s(I)
_refine_ls_structure_factor_coef     Fsqd
_refine_ls_matrix_type     full
_refine_ls_R_factor_all     0.0268
_refine_ls_R_factor_gt     0.0254
_refine_ls_wR_factor_gt     0.0709
_refine_ls_wR_factor_ref     0.0717
_refine_ls_goodness_of_fit_ref     1.146
_refine_ls_restrained_S_all     1.145
_refine_ls_number_reflns     766
_refine_ls_number_parameters     60
_refine_ls_number_restraints     1
_refine_ls_weighting_scheme     calc
_refine_ls_weighting_details
         'calc w=1/[\s^2^(Fo^2^)+(0.0383P)^2^+5.2530P] where P=(Fo^2^+2Fc^2^)/3'
_atom_sites_solution_primary     direct
_atom_sites_solution_secondary     difmap
_refine_ls_shift/su_max     0.000
_refine_ls_shift/su_mean     0.000
_refine_diff_density_max     1.363
_refine_diff_density_min     -1.479
_refine_ls_extinction_method
;
SHELXL97 (Sheldrick, 2008)
;
_refine_ls_extinction_coef     0.0042(4)
_refine_ls_extinction_expression
                                  'Fc^*^=kFc[1+0.001xFc^2^\l^3^/sin(2\q)]^-1/4^'
loop_
    _atom_type_symbol
    _atom_type_description
    _atom_type_scat_dispersion_real
    _atom_type_scat_dispersion_imag
    _atom_type_scat_source
    'O' 'O' 0.0106 0.0060
                         'International Tables Vol C Tables 4.2.6.8 and 6.1.1.4'
    'Fe' 'Fe' 0.3463 0.8444
                         'International Tables Vol C Tables 4.2.6.8 and 6.1.1.4'
    'Ag' 'Ag' -0.8971 1.1015
                         'International Tables Vol C Tables 4.2.6.8 and 6.1.1.4'
    'Na' 'Na' 0.0362 0.0249
                         'International Tables Vol C Tables 4.2.6.8 and 6.1.1.4'
    'Mo' 'Mo' -1.6832 0.6857
                         'International Tables Vol C Tables 4.2.6.8 and 6.1.1.4'
_computing_data_collection
;
CAD-4 EXPRESS (Duisenberg, 1992; Mac\'i\<cek & Yordanov, 1992)
;
_computing_cell_refinement
;
CAD-4 EXPRESS (Duisenberg, 1992; Mac\'i\<cek & Yordanov, 1992)
;
_computing_data_reduction
;
XCAD4 (Harms & Wocadlo, 1995)
;
_computing_structure_solution
;
SHELXS97 (Sheldrick, 2008)
;
_computing_structure_refinement
;
SHELXL97 (Sheldrick, 2008)
;
_computing_molecular_graphics
;
DIAMOND (Brandenburg & Putz, 2001)
;
_computing_publication_material
;
WinGX (Farrugia, 2012) and publCIF (Westrip, 2010)
;
loop_
    _atom_site_type_symbol
    _atom_site_label
    _atom_site_fract_x
    _atom_site_fract_y
    _atom_site_fract_z
    _atom_site_U_iso_or_equiv
    _atom_site_adp_type
    _atom_site_calc_flag
    _atom_site_refinement_flags
    _atom_site_occupancy
    _atom_site_symmetry_multiplicity
    _atom_site_disorder_assembly
    _atom_site_disorder_group
    Mo Mo1 0.67543(3) 0.03643(7) 0.61867(3) 0.0095(2) Uani d . 1 1 . .
    Ag Ag1 0.5000 0.57001(16) 0.7500 0.0214(3) Uani d SP 0.597(4) 2 . .
    Na Na1 0.5000 0.57001(16) 0.7500 0.0214(3) Uani d SP 0.403(5) 2 . .
    Fe Fe1 0.5000 0.5000 0.5000 0.0138(3) Uani d S 1 2 . .
    O O1 0.5741(3) 0.3200(6) 0.6162(2) 0.0146(6) Uani d . 1 1 . .
    O O2 0.8459(3) 0.1020(7) 0.5812(3) 0.0180(7) Uani d . 1 1 . .
    O O3 0.6013(3) 0.8108(6) 0.5404(2) 0.0168(7) Uani d . 1 1 . .
    O O4 0.6740(4) 0.9128(7) 0.7348(3) 0.0249(8) Uani d . 1 1 . .
loop_
    _atom_site_aniso_label
    _atom_site_aniso_U_11
    _atom_site_aniso_U_22
    _atom_site_aniso_U_33
    _atom_site_aniso_U_12
    _atom_site_aniso_U_13
    _atom_site_aniso_U_23
    Mo1 0.0100(3) 0.0091(3) 0.0095(3) 0.00035(12) -0.00039(14) 0.00001(12)
    Ag1 0.0298(5) 0.0227(5) 0.0116(4) 0.000 0.0044(3) 0.000
    Na1 0.0298(5) 0.0227(5) 0.0116(4) 0.000 0.0044(3) 0.000
    Fe1 0.0135(5) 0.0141(5) 0.0138(5) 0.0005(3) -0.0009(3) -0.0013(3)
    O1 0.0173(14) 0.0155(15) 0.0109(14) 0.0039(12) -0.0028(11) -0.0011(12)
    O2 0.0112(14) 0.0208(17) 0.0220(16) 0.0001(13) 0.0030(12) -0.0076(14)
    O3 0.0155(14) 0.0112(15) 0.0238(16) -0.0010(13) -0.0031(12) -0.0041(13)
    O4 0.0342(19) 0.0241(19) 0.0163(17) -0.0013(16) -0.0025(14) 0.0070(15)
_geom_special_details
;
 All esds (except the esd in the dihedral angle between two l.s. planes)
 are estimated using the full covariance matrix.  The cell esds are taken
 into account individually in the estimation of esds in distances, angles
 and torsion angles; correlations between esds in cell parameters are only
 used when they are defined by crystal symmetry.  An approximate (isotropic)
 treatment of cell esds is used for estimating esds involving l.s. planes.
;
loop_
    _geom_bond_atom_site_label_1
    _geom_bond_atom_site_label_2
    _geom_bond_site_symmetry_2
    _geom_bond_distance
    _geom_bond_publ_flag
    Mo1 O4 1_545 1.711(4) y
    Mo1 O3 1_545 1.754(3) y
    Mo1 O2 . 1.788(3) y
    Mo1 O1 . 1.797(3) y
    Ag1 O1 . 2.367(3) y
    Ag1 O1 2_656 2.367(3) y
    Ag1 O4 . 2.499(4) y
    Ag1 O4 2_656 2.499(4) y
    Fe1 O2 3_455 1.957(3) y
    Fe1 O2 7_656 1.957(3) y
    Fe1 O1 . 1.981(3) y
    Fe1 O1 5_666 1.981(3) y
    Fe1 O3 . 1.994(3) y
    Fe1 O3 5_666 1.994(3) y
loop_
    _geom_angle_atom_site_label_1
    _geom_angle_atom_site_label_2
    _geom_angle_atom_site_label_3
    _geom_angle_site_symmetry_1
    _geom_angle_site_symmetry_3
    _geom_angle
    _geom_angle_publ_flag
    O4 Mo1 O3 1_545 1_545 107.33(18) ?
    O4 Mo1 O2 1_545 . 110.48(18) ?
    O3 Mo1 O2 1_545 . 110.15(15) ?
    O4 Mo1 O1 1_545 . 109.08(16) ?
    O3 Mo1 O1 1_545 . 108.97(14) ?
    O2 Mo1 O1 . . 110.75(16) ?
    O1 Mo1 Na1 . 3_545 116.83(10) ?
    O1 Ag1 O1 . 2_656 112.29(16) ?
    O1 Ag1 O4 . . 97.21(12) ?
    O1 Ag1 O4 2_656 . 132.89(11) ?
    O1 Ag1 O4 . 2_656 132.89(11) ?
    O1 Ag1 O4 2_656 2_656 97.21(12) ?
    O4 Ag1 O4 . 2_656 87.30(18) ?
    O2 Fe1 O2 3_455 7_656 180.0000(10)
                                     ?
    O2 Fe1 O1 3_455 . 87.84(14) ?
    O2 Fe1 O1 7_656 . 92.16(14) ?
    O2 Fe1 O1 3_455 5_666 92.16(14) ?
    O2 Fe1 O1 7_656 5_666 87.84(14) ?
    O1 Fe1 O1 . 5_666 180.00(10) ?
    O2 Fe1 O3 3_455 . 90.32(14) ?
    O2 Fe1 O3 7_656 . 89.68(14) ?
    O1 Fe1 O3 . . 89.60(13) ?
    O1 Fe1 O3 5_666 . 90.40(13) ?
    O2 Fe1 O3 3_455 5_666 89.68(14) ?
    O2 Fe1 O3 7_656 5_666 90.32(14) ?
    O1 Fe1 O3 . 5_666 90.40(13) ?
    O1 Fe1 O3 5_666 5_666 89.60(13) ?
    O3 Fe1 O3 . 5_666 180.0000(10)
                                 ?
    Mo1 O1 Fe1 . . 127.94(16) ?
    Mo1 O1 Ag1 . . 128.48(15) ?
    Fe1 O1 Ag1 . . 103.57(13) ?
    Mo1 O2 Fe1 . 3_545 147.0(2) ?
    Mo1 O2 Na1 . 3_545 105.22(15) ?
    Fe1 O2 Na1 3_545 3_545 91.76(12) ?
    Mo1 O3 Fe1 1_565 . 158.6(2) ?
    Mo1 O4 Ag1 1_565 . 111.19(18) ?
_iucr_refine_instructions_details
;
TITL  mir24 in C 2/c
CELL   0.71073   9.8310   5.2740  13.6170  90.000  90.334  90.000
ZERR     4       0.0009   0.0006   0.0020   0.000   0.008   0.000
LATT    7
SYMM   -X,+Y,1/2-Z
SFAC  O    Fe   Ag   Na   Mo
UNIT  32   4    2.4  1.6    8
ACTA
L.S. 10
BOND
FMAP 2
PLAN 20
SUMP 0.500 0.001 1. 2  1. 3
EADP Ag1 Na1
EXYZ Ag1 Na1
WGHT    0.038300    5.253000
EXTI    0.004205
FVAR       0.32225   0.29835   0.20165
MO1   5    0.675426    0.036429    0.618673    11.00000    0.01000    0.00909 =
         0.00946    0.00001   -0.00039    0.00035
AG1   3    0.500000    0.570006    0.750000    21.00000    0.02984    0.02274 =
         0.01163    0.00000    0.00443    0.00000
NA1   4    0.500000    0.570006    0.750000    31.00000    0.02984    0.02274 =
         0.01163    0.00000    0.00443    0.00000
FE1   2    0.500000    0.500000    0.500000    10.50000    0.01352    0.01408 =
         0.01385   -0.00129   -0.00088    0.00053
O1    1    0.574061    0.319991    0.616223    11.00000    0.01734    0.01554 =
         0.01086   -0.00106   -0.00285    0.00394
O2    1    0.845858    0.101974    0.581222    11.00000    0.01119    0.02076 =
         0.02199   -0.00759    0.00303    0.00011
O3    1    0.601324    0.810784    0.540367    11.00000    0.01555    0.01118 =
         0.02377   -0.00409   -0.00308   -0.00101
O4    1    0.674037    0.912800    0.734813    11.00000    0.03417    0.02408 =
         0.01627    0.00696   -0.00247   -0.00134
MOLE   2
HKLF 4
REM   mir24 in C 2/c
REM R1 =  0.0254 for    726 Fo > 4sig(Fo)  and  0.0268 for all    766 data
REM     60 parameters refined using      1 restraints
END
WGHT      0.0381      5.3124
REM Highest difference peak  1.363,  deepest hole -1.479,  1-sigma level  0.242
Q1    1   0.7765  0.0463  0.6149  11.00000  0.05    1.36
Q2    1   0.5792  0.0489  0.6193  11.00000  0.05    1.02
Q3    1   0.5879  0.5341  0.7489  11.00000  0.05    0.99
Q4    1   0.6079  0.5256  0.4997  11.00000  0.05    0.67
Q5    1   0.8013  0.8747  0.7471  11.00000  0.05    0.66
Q6    1   0.4874  0.8688  0.6220  11.00000  0.05    0.64
Q7    1   0.4784  0.2436  0.6170  11.00000  0.05    0.62
Q8    1   0.7088  0.7842  0.7417  11.00000  0.05    0.49
Q9    1   0.5423  0.7380  0.7471  11.00000  0.05    0.49
Q10   1   0.8599 -0.1206  0.6173  11.00000  0.05    0.47
Q11   1   0.8409  0.0026  0.5685  11.00000  0.05    0.47
Q12   1   0.6756  0.6703  0.7484  11.00000  0.05    0.45
Q13   1   0.5000  0.7054  0.7500  10.50000  0.05    0.45
Q14   1   0.5409  0.7110  0.5342  11.00000  0.05    0.37
Q15   1   0.5000  1.0782  0.7500  10.50000  0.05    0.37
Q16   1   0.7500  0.7500  0.5000  10.50000  0.05    0.35
Q17   1   0.4576  0.6244  0.5608  11.00000  0.05    0.34
Q18   1   0.5182  0.8384  0.5565  11.00000  0.05    0.34
Q19   1   0.6653  0.6635  0.4968  11.00000  0.05    0.31
Q20   1   0.7500  0.2500  0.5000  10.50000  0.05    0.31
;
