# Supplementary material for: Synthèse, étude et validation structurale d’un triple bis-molybdate en couches, Ag0.60Na0.40Fe(MoO4)2 lié à yavapaiite
Source: Acta Crystallogr E Crystallogr Commun. 2016 Apr 26;72(Pt 5):737–40. doi: 10.1107/S2056989016006654 (PMC4908507; doi:10.1107/S2056989016006654)
Supplement: Supplementary file 2 [file e-72-00737-Isup2.hkl]

#
# h,k,l, Fc-squared, Fo-squared, sigma(Fo-squared) and status flag
#
data_I
_shelx_title '  mir24 in C 2/c'
_shelx_refln_list_code          4
_shelx_F_calc_maximum      424.93
_exptl_crystal_F_000       826.40
_reflns_d_resolution_high  0.7833
 
loop_
 _symmetry_equiv_pos_as_xyz
 'x, y, z'
 '-x, y, -z+1/2'
 'x+1/2, y+1/2, z'
 '-x+1/2, y+1/2, -z+1/2'
 '-x, -y, -z'
 'x, -y, z-1/2'
 '-x+1/2, -y+1/2, -z'
 'x+1/2, -y+1/2, z-1/2'
 
_cell_length_a     9.8310
_cell_length_b     5.2740
_cell_length_c    13.6170
_cell_angle_alpha  90.000
_cell_angle_beta   90.334
_cell_angle_gamma  90.000
 
_shelx_F_squared_multiplier     1.000
 
loop_
 _refln_index_h
 _refln_index_k
 _refln_index_l
 _refln_F_squared_calc
 _refln_F_squared_meas
 _refln_F_squared_sigma
 _refln_observed_status
   2   0   0     1206.12      962.57     52.28 o
   4   0   0       42.61       38.95     10.26 o
   6   0   0   101218.64    97195.76    748.45 o
   8   0   0     2851.65     2916.99     78.91 o
  10   0   0     4971.56     5022.12    117.39 o
  12   0   0    23511.64    23602.76    300.80 o
   1   1   0     6102.35     5408.54     58.76 o
   3   1   0   180563.17   152424.88  13090.33 o
   5   1   0      528.76      669.59     27.48 o
   7   1   0     7361.94     6547.30    130.44 o
   9   1   0    35085.04    35155.68    654.40 o
  11   1   0     3196.41     3175.20     72.39 o
   0   2   0   113959.29   103695.67   1224.35 o
   2   2   0      959.65     1460.30     27.28 o
   4   2   0     5070.20     4142.58    212.10 o
   6   2   0    79527.16    73127.17   3922.53 o
   8   2   0     1473.96     1451.62     90.97 o
  10   2   0     1799.66     1914.72     75.16 o
   1   3   0        9.23      -42.46     59.62 o
   3   3   0    46507.95    44943.09    404.76 o
   5   3   0     1217.23     1201.51     68.65 o
   7   3   0     1759.40     1618.11    112.45 o
   9   3   0    20200.60    18943.07   1216.77 o
  11   3   0     1289.34     1233.83     43.76 o
   0   4   0    12551.89    11926.69    615.30 o
   2   4   0      128.15      131.10     32.35 o
   4   4   0      418.95      364.43     14.96 o
   6   4   0     9016.92     8353.65    469.30 o
   8   4   0      871.02      763.29     77.55 o
  10   4   0      821.48      803.78     69.23 o
   1   5   0      289.14      264.55     14.35 o
   3   5   0     5907.55     5642.53    214.43 o
   5   5   0      176.84      181.23     32.52 o
   7   5   0       76.35       64.61     25.28 o
   0   6   0      696.53      802.37    110.29 o
   2   6   0       16.66        4.10     23.99 o
   4   6   0       35.09       35.58     24.50 o
 -11   1   1      913.46      909.25     34.86 o
  -9   1   1      760.21      752.01     28.15 o
  -7   1   1     8250.21     7713.25    200.72 o
  -5   1   1       10.54       19.93     11.74 o
  -3   1   1      721.11      578.86     17.89 o
  -1   1   1     6756.69     6979.42    276.69 o
   1   1   1      400.72      382.88     16.59 o
   3   1   1     2110.07     1711.22    100.41 o
   5   1   1     2454.29     2322.23     82.52 o
   7   1   1      130.55      124.40     10.24 o
   9   1   1     1713.97     1722.44     55.49 o
  11   1   1      568.21      576.64     32.70 o
 -10   2   1     2186.81     2247.64    103.37 o
  -8   2   1      237.69      252.25     32.26 o
  -6   2   1     4801.47     4646.94    218.57 o
  -4   2   1    14552.61    13587.08    429.50 o
  -2   2   1     1918.51     2317.22     54.81 o
   0   2   1    10222.67     9464.18    236.60 o
   2   2   1      103.63       59.99      7.58 o
   4   2   1      731.19      600.54     51.38 o
   6   2   1    18157.47    17104.31    738.87 o
   8   2   1     1572.19     1525.70     44.02 o
  10   2   1      162.99      200.60     16.32 o
 -11   3   1     1544.43     1478.61    106.21 o
  -9   3   1     1618.21     1591.18    106.07 o
  -7   3   1    11072.16    10937.53    493.65 o
  -5   3   1     3403.32     3347.59    107.83 o
  -3   3   1    11830.88    11704.26    177.66 o
  -1   3   1    26677.16    26481.78    429.33 o
   1   3   1     2645.92     2536.70     52.11 o
   3   3   1    13656.10    13156.34    235.55 o
   5   3   1     8015.16     6915.99    661.08 o
   7   3   1      642.01      636.80     43.76 o
   9   3   1     6903.69     6779.00    376.47 o
  11   3   1       43.45       86.14     26.45 o
 -10   4   1     7444.47     7378.69    409.61 o
  -8   4   1     1693.69     1714.75     76.99 o
  -6   4   1     4546.26     4304.66    185.38 o
  -4   4   1     5391.37     5557.16    105.57 o
  -2   4   1     6722.05     6788.15     83.52 o
   0   4   1    24911.90    24772.91    301.60 o
   2   4   1    13749.07    13312.71    408.63 o
   4   4   1     1574.12     1622.03     61.01 o
   6   4   1    13073.41    12196.96   1025.05 o
   8   4   1       22.54       44.12     20.14 o
  10   4   1     1576.72     1595.74     57.93 o
  -7   5   1     6525.03     6269.46    293.04 o
  -5   5   1     7786.50     8202.62    111.58 o
  -3   5   1     8774.66     8757.23    171.26 o
  -1   5   1     7154.61     7127.73    161.29 o
   1   5   1     6528.96     6513.04     91.69 o
   3   5   1    16116.02    15909.65    645.42 o
   5   5   1     1055.93     1064.21     56.93 o
   7   5   1     3698.33     3525.41    422.51 o
  -4   6   1     6754.57     6560.71    292.60 o
  -2   6   1     8935.38     9423.41    204.57 o
   0   6   1     7348.41     7851.69    122.78 o
   2   6   1      759.08      857.19     46.80 o
   4   6   1     8256.65     8164.59    423.41 o
 -12   0   2     6731.69     7059.28    274.82 o
 -10   0   2    17639.75    17875.50    216.78 o
  -8   0   2     3474.98     3320.32    148.51 o
  -6   0   2     2617.30     2024.42     52.87 o
  -4   0   2    45875.42    42931.85    652.65 o
  -2   0   2    68447.56    64944.45    205.16 o
   0   0   2     1105.02      714.72     24.43 o
   2   0   2    65117.39    70830.18   1447.13 o
   4   0   2    11236.81     8674.76     91.39 o
   6   0   2     9830.48    10372.06    154.28 o
   8   0   2     2499.94     2754.03    132.18 o
  10   0   2    21659.34    21543.77    243.07 o
  12   0   2     3378.96     3322.97    269.83 o
 -11   1   2     2337.01     2273.51     81.73 o
  -9   1   2     2293.35     2361.26     67.13 o
  -7   1   2    25916.65    24692.31    491.87 o
  -5   1   2    35005.52    31069.06    503.16 o
  -3   1   2       51.93       34.22     10.62 o
  -1   1   2    75003.19    83186.67   2471.91 o
   1   1   2    75931.64    81647.76   2062.21 o
   3   1   2     6381.88     7603.99    233.34 o
   5   1   2    25890.32    26243.03    486.09 o
   7   1   2    33934.38    33034.20    463.42 o
   9   1   2     3310.38     3404.19    100.60 o
  11   1   2     2630.81     2534.93     65.95 o
 -10   2   2     9322.26     8900.28    323.06 o
  -8   2   2     7595.44     7283.86    277.57 o
  -6   2   2     7411.62     6805.59    179.19 o
  -4   2   2    27900.59    27463.54    676.11 o
  -2   2   2    17716.58    15462.15    533.50 o
   0   2   2       78.09      302.66     16.02 o
   2   2   2    14652.22    15210.36    478.13 o
   4   2   2    51888.65    47859.62   2275.16 o
   6   2   2      327.10      408.58     16.87 o
   8   2   2     5372.22     5394.21     85.66 o
  10   2   2    11143.88    11766.39    250.20 o
 -11   3   2     3694.01     3892.74     99.77 o
  -9   3   2     8983.59     8985.40    442.57 o
  -7   3   2     7703.64     7624.66    358.97 o
  -5   3   2     6453.91     5914.67    222.50 o
  -3   3   2     3895.40     3584.13    141.51 o
  -1   3   2     7241.73     7678.84     98.40 o
   1   3   2    34900.60    32311.07   1351.14 o
   3   3   2     1588.25     1397.66     46.59 o
   5   3   2     3332.85     3090.07    156.66 o
   7   3   2    18618.90    18119.53    898.24 o
   9   3   2      116.16       70.78     30.53 o
  11   3   2      485.10      462.93     27.74 o
 -10   4   2      734.20      575.83     47.03 o
  -8   4   2     6132.38     6415.88    224.06 o
  -6   4   2     5149.37     5127.19     89.21 o
  -4   4   2     1903.22     2023.81     49.63 o
  -2   4   2    19162.73    18595.58    138.53 o
   0   4   2     4932.38     4662.57    107.86 o
   2   4   2     1444.64     1480.36    113.97 o
   4   4   2    22059.91    20842.59    569.75 o
   6   4   2      927.30      916.41    115.13 o
   8   4   2      516.47      489.30     49.80 o
  -7   5   2       15.84       42.64     27.42 o
  -5   5   2     7239.73     7718.47    111.88 o
  -3   5   2     9795.77     9849.69    186.45 o
  -1   5   2       16.24      -14.47     22.69 o
   1   5   2     6561.01     6700.08    227.94 o
   3   5   2     4709.53     4520.51     97.77 o
   5   5   2      365.49      394.32     17.95 o
   7   5   2     5425.06     5262.44    330.27 o
  -4   6   2     1028.07     1232.29     43.38 o
  -2   6   2     7626.46     8088.80    121.39 o
   0   6   2     5181.92     5303.30     95.00 o
   2   6   2      388.88      452.20     29.19 o
   4   6   2     3237.94     3113.45    168.47 o
 -11   1   3      746.20      742.60     30.14 o
  -9   1   3     1250.06     1247.60     41.39 o
  -7   1   3      140.46      170.19     20.12 o
  -5   1   3     4108.99     3857.79     58.45 o
  -3   1   3     3492.15     3684.65     68.67 o
  -1   1   3    15801.82    16905.10    651.31 o
   1   1   3      141.67      196.98      8.69 o
   3   1   3      742.40      798.55     37.98 o
   5   1   3     5285.67     5168.25    142.30 o
   7   1   3        0.43       -1.00     17.78 o
   9   1   3       10.70       32.39     20.80 o
  11   1   3     1443.37     1510.60     51.06 o
 -10   2   3     4223.37     4292.29    120.59 o
  -8   2   3     3374.87     3362.41    114.74 o
  -6   2   3     4803.84     4583.91     65.95 o
  -4   2   3    19620.14    18396.76    324.53 o
  -2   2   3    13128.24    14019.65    627.82 o
   0   2   3     1386.21     1421.32     45.69 o
   2   2   3    43960.12    46918.05    270.77 o
   4   2   3     1310.35     1333.49     64.62 o
   6   2   3     4226.78     3896.98     81.81 o
   8   2   3     8170.70     8202.55    181.78 o
  10   2   3      144.66      163.87     19.13 o
 -11   3   3     3737.69     3790.16    135.49 o
  -9   3   3     1132.40     1160.89     65.56 o
  -7   3   3     9591.76     9460.52    389.07 o
  -5   3   3     5597.95     5460.94     76.86 o
  -3   3   3     2582.88     2522.10     94.96 o
  -1   3   3    28495.07    28191.19    708.12 o
   1   3   3     3412.29     3362.71    181.47 o
   3   3   3      101.80      125.82     15.90 o
   5   3   3    24875.10    23794.76   1271.00 o
   7   3   3      238.22      235.14     32.77 o
   9   3   3        1.20       -5.07     23.79 o
  11   3   3     8275.14     8533.68    222.31 o
  -8   4   3     4053.02     4267.77    187.04 o
  -6   4   3     4445.97     4366.85    237.96 o
  -4   4   3    26869.11    27108.74    385.49 o
  -2   4   3     3146.23     3041.53     68.83 o
   0   4   3    10608.78    10625.35    302.46 o
   2   4   3    27287.99    26657.86   1377.79 o
   4   4   3     1056.43      976.37     36.18 o
   6   4   3       63.58       60.40     21.52 o
   8   4   3    17588.57    16921.26    996.54 o
  -7   5   3    10537.47    10537.44    305.49 o
  -5   5   3     1954.35     2013.59     66.51 o
  -3   5   3     7611.35     7400.67    139.53 o
  -1   5   3    20170.58    20442.38    165.10 o
   1   5   3      170.78      170.32     14.87 o
   3   5   3     2340.84     2152.57     55.78 o
   5   5   3    20645.98    19992.91    603.75 o
   7   5   3      765.32      727.02     90.97 o
  -4   6   3     8259.79     8131.98    211.83 o
  -2   6   3       94.37       79.02     23.78 o
   0   6   3     3123.65     3333.02     76.86 o
   2   6   3    16105.50    15513.89    263.91 o
   4   6   3     1169.64     1176.99     41.65 o
 -12   0   4      149.90      146.37     42.66 o
 -10   0   4     3760.50     3764.47    103.41 o
  -8   0   4    39504.23    38042.21    397.51 o
  -6   0   4      475.91     1566.94    325.07 o
  -4   0   4    57997.79    55705.59   1694.64 o
  -2   0   4   103416.88   103542.67    339.84 o
   0   0   4     4942.56     6694.09     80.60 o
   2   0   4    71633.11    70758.13   1015.54 o
   4   0   4    35807.82    33402.21    793.11 o
   6   0   4     1369.17     1610.11     74.89 o
   8   0   4    57408.32    58412.06   1123.30 o
  10   0   4     7909.90     8371.22    210.46 o
  12   0   4     3663.43     3364.29    188.82 o
 -11   1   4    23889.26    24708.72    202.70 o
  -9   1   4      713.13      756.89     32.46 o
  -7   1   4     9387.27     8720.94     95.01 o
  -5   1   4    88647.14    83589.42    708.18 o
  -3   1   4      904.23     1133.94     27.30 o
  -1   1   4    31517.35    30302.04   1257.78 o
   1   1   4    82159.25    91522.37   3523.02 o
   3   1   4      179.57      349.03     69.85 o
   5   1   4    48387.75    46706.10    745.94 o
   7   1   4    18772.30    18446.25    156.88 o
   9   1   4     1265.19     1280.16     45.33 o
  11   1   4    17024.70    17718.58    195.88 o
 -10   2   4      896.46      908.43     35.39 o
  -8   2   4    28622.61    28507.86    789.09 o
  -6   2   4     1544.61     1642.55     42.46 o
  -4   2   4    16635.62    14884.87    133.30 o
  -2   2   4    51936.40    51431.33   1789.67 o
   0   2   4     2820.15     3161.68    118.18 o
   2   2   4    61614.56    66039.09    583.87 o
   4   2   4    36346.31    34268.88   1202.53 o
   6   2   4     5484.50     5764.92    206.85 o
   8   2   4    18206.11    18218.84    359.95 o
  10   2   4     3126.56     3171.86     74.61 o
  -9   3   4     1264.47     1270.78     44.74 o
  -7   3   4      582.62      563.03     27.83 o
  -5   3   4    17119.91    15936.44    183.23 o
  -3   3   4     2593.70     2768.00    113.82 o
  -1   3   4    29318.20    28227.68    802.43 o
   1   3   4    33434.45    32224.94   1195.16 o
   3   3   4     7632.31     8000.76    170.86 o
   5   3   4    14483.73    13625.14    588.84 o
   7   3   4     5661.18     5430.80    234.99 o
   9   3   4     2519.49     2512.01     92.04 o
  -8   4   4     9635.42     9803.83    316.35 o
  -6   4   4     2589.42     2652.07     74.56 o
  -4   4   4      920.54      905.00     39.99 o
  -2   4   4    15307.85    15267.10    503.39 o
   0   4   4     3613.92     3813.02    120.68 o
   2   4   4     4573.66     4394.54    268.04 o
   4   4   4     6604.13     6491.00    160.54 o
   6   4   4     2512.56     2492.00    114.94 o
   8   4   4     4619.74     4627.64    108.25 o
  -7   5   4     1100.55     1183.92     82.51 o
  -5   5   4     3979.38     4105.38    124.62 o
  -3   5   4     3435.77     3310.11     72.39 o
  -1   5   4      421.40      455.06     25.30 o
   1   5   4     1450.78     1465.81     92.32 o
   3   5   4     2482.18     2427.03    107.93 o
   5   5   4     4069.27     3804.26    135.34 o
   7   5   4      897.93      890.35     82.62 o
  -4   6   4       11.23      105.78     77.74 o
  -2   6   4      955.73     1033.10     40.65 o
   0   6   4      863.52      821.18     31.87 o
   2   6   4       21.71       60.55     20.88 o
   4   6   4      162.40      140.51     26.08 o
 -11   1   5     2756.62     2777.35     93.25 o
  -9   1   5      382.15      417.50     18.77 o
  -7   1   5      132.68      132.27     14.82 o
  -5   1   5     2713.65     2607.32     46.70 o
  -3   1   5     3154.71     3210.69     66.88 o
  -1   1   5      820.07      927.54     38.97 o
   1   1   5    40723.84    48635.98   1938.39 o
   3   1   5       36.56      144.08     31.21 o
   5   1   5       18.98       38.58     16.22 o
   7   1   5     2379.94     2516.22     55.26 o
   9   1   5      429.09      432.69     18.23 o
  11   1   5      160.96      143.49     34.01 o
 -10   2   5      707.24      711.81     27.04 o
  -8   2   5     6482.24     6458.35    117.85 o
  -6   2   5      745.37      721.15     26.01 o
  -4   2   5        4.93       24.86     16.05 o
  -2   2   5    19062.86    20060.21    809.81 o
   0   2   5       35.98      208.21    100.10 o
   2   2   5     3577.81     3870.65    115.15 o
   4   2   5    21508.13    21327.09    483.40 o
   6   2   5      406.52      389.01     38.08 o
   8   2   5     1113.10     1138.22     41.31 o
  10   2   5     1754.63     1747.50     61.69 o
  -9   3   5       11.88       26.11     25.92 o
  -7   3   5      618.77      629.03     24.73 o
  -5   3   5    35075.50    33454.61    446.40 o
  -3   3   5       56.33       84.75     24.67 o
  -1   3   5       78.56       69.92     18.14 o
   1   3   5    42444.26    43453.28   1254.12 o
   3   3   5     2291.66     2382.75     49.33 o
   5   3   5      731.49      742.84     27.99 o
   7   3   5    18541.21    18417.71    807.94 o
   9   3   5     2106.82     2049.23     76.94 o
  -8   4   5    13875.57    14755.25    505.00 o
  -6   4   5      169.45      160.78     21.82 o
  -4   4   5      673.80      659.30     27.43 o
  -2   4   5    32073.41    32616.45   1046.33 o
   0   4   5      277.93      296.84     14.73 o
   2   4   5       70.42       61.72     21.16 o
   4   4   5    16944.18    16690.36    461.87 o
   6   4   5     4361.90     4305.99    136.03 o
   8   4   5     1861.10     1855.48     95.25 o
  -7   5   5     2587.55     2693.96    108.02 o
  -5   5   5    20147.59    20634.57    189.04 o
  -3   5   5      114.48      102.11     32.91 o
  -1   5   5      868.22      898.12     32.97 o
   1   5   5    19961.04    19744.77    572.22 o
   3   5   5     3660.08     3573.64    208.53 o
   5   5   5       75.78       80.51     18.67 o
   7   5   5    12840.62    12022.84    924.77 o
  -4   6   5     2290.53     2103.73     87.59 o
  -2   6   5    14935.80    15320.39    344.95 o
   0   6   5     3057.67     2916.64    121.45 o
   2   6   5      611.36      610.77     44.37 o
   4   6   5    14995.02    14080.16    843.91 o
 -10   0   6    17651.32    18467.69    237.83 o
  -8   0   6     2460.09     2428.89     79.29 o
  -6   0   6    21736.94    21322.87    337.40 o
  -4   0   6    36657.55    34140.71    532.40 o
  -2   0   6    14776.01    16264.50    282.94 o
   0   0   6    25301.18    34964.85    221.11 o
   2   0   6    38217.67    37298.74    249.88 o
   4   0   6    16150.29    16772.72    524.08 o
   6   0   6        2.07       35.01     41.75 o
   8   0   6    14949.81    15292.42    683.41 o
  10   0   6    11765.54    12184.12    466.74 o
 -11   1   6       95.26       75.64     28.44 o
  -9   1   6     5146.54     5339.62     87.81 o
  -7   1   6    18615.55    18507.63    143.97 o
  -5   1   6     6773.36     7049.83    132.52 o
  -3   1   6    11401.51    12232.60    254.61 o
  -1   1   6    26099.00    25450.52    646.81 o
   1   1   6    23588.98    27570.21    882.95 o
   3   1   6       12.02      146.67     53.07 o
   5   1   6    25077.94    24103.46    425.15 o
   7   1   6    20595.79    21377.90    446.65 o
   9   1   6      915.00      946.50     40.61 o
  11   1   6     5657.66     6050.03    111.22 o
 -10   2   6    10105.58    10524.14    197.66 o
  -8   2   6      678.46      736.30     28.17 o
  -6   2   6     4245.59     4351.06    110.49 o
  -4   2   6    31728.52    29950.06    235.79 o
  -2   2   6     7858.50     8748.15    282.83 o
   0   2   6     2007.34     2437.65     95.74 o
   2   2   6    36106.05    37897.87    948.47 o
   4   2   6    13368.80    13719.88    388.91 o
   6   2   6        4.08       24.53     26.16 o
   8   2   6     9390.91     9566.12    254.19 o
  10   2   6     5453.37     5446.54    169.69 o
  -9   3   6     2844.51     2652.30     73.01 o
  -7   3   6    13140.82    13062.07    234.60 o
  -5   3   6      663.64      677.97     26.08 o
  -3   3   6      204.88      135.04     12.93 o
  -1   3   6    42433.44    41810.44    583.40 o
   1   3   6     6468.96     6917.12    176.70 o
   3   3   6      291.72      328.32     15.61 o
   5   3   6    13669.53    13525.97    473.97 o
   7   3   6     3142.94     3261.86    169.49 o
   9   3   6     2995.31     3128.36     80.00 o
  -8   4   6       14.74       66.63     29.85 o
  -6   4   6       92.26      136.22     17.41 o
  -4   4   6    15670.59    16040.59    369.16 o
  -2   4   6      226.46      304.17     31.80 o
   0   4   6     2605.53     2569.62     70.72 o
   2   4   6    15693.06    15590.43    646.26 o
   4   4   6     1781.16     1795.85     51.29 o
   6   4   6     3643.63     3767.97    260.74 o
   8   4   6     6983.59     7186.14    306.08 o
  -7   5   6    10857.38    11386.74    348.37 o
  -5   5   6      155.40      191.39     21.73 o
  -3   5   6       90.37      123.04     27.55 o
  -1   5   6    10260.99    10295.45    267.86 o
   1   5   6      456.61      528.84     46.28 o
   3   5   6     4356.02     4227.46    257.92 o
   5   5   6     9149.19     9140.70    230.38 o
   7   5   6       24.19        3.92     29.81 o
  -2   6   6      693.90      702.43     28.76 o
   0   6   6     3375.06     3451.66     84.66 o
   2   6   6     4332.96     4571.63    150.12 o
 -11   1   7      162.01      137.33     21.75 o
  -9   1   7     2073.66     2113.28     61.79 o
  -7   1   7      701.68      668.27     24.29 o
  -5   1   7     1591.39     1626.59     77.64 o
  -3   1   7     2709.94     2759.58    105.65 o
  -1   1   7     1960.34     2229.19     44.53 o
   1   1   7       17.60       23.28     20.45 o
   3   1   7     3982.60     3968.89     62.64 o
   5   1   7     1449.65     1459.89     92.80 o
   7   1   7     2491.06     2519.24     65.92 o
   9   1   7       59.96       16.30     29.86 o
  11   1   7      433.70      447.22     32.73 o
 -10   2   7        0.16       -0.60     26.23 o
  -8   2   7     1430.14     1446.27     51.10 o
  -6   2   7     9393.36     9318.85    112.89 o
  -4   2   7     1708.53     1724.34     45.25 o
  -2   2   7     5418.26     5896.80    311.93 o
   0   2   7    14832.74    15486.00    318.64 o
   2   2   7     2387.55     2635.51     54.40 o
   4   2   7     6373.31     6207.87    141.57 o
   6   2   7     7226.69     7271.00    200.09 o
   8   2   7      823.69      897.87     35.42 o
  10   2   7     2530.15     2562.46     76.09 o
  -9   3   7     9628.35    10174.90    142.46 o
  -7   3   7       74.87       89.69     24.44 o
  -5   3   7      241.71      205.24     32.18 o
  -3   3   7    18956.07    19995.95    875.45 o
  -1   3   7        0.14        4.10     22.95 o
   1   3   7     6430.67     6178.38    176.80 o
   3   3   7     9953.65    10338.60    175.27 o
   5   3   7     1670.57     1619.40     83.00 o
   7   3   7     4603.97     4703.07    124.13 o
   9   3   7     2446.62     2567.40    127.24 o
  -8   4   7       79.50      123.75     30.27 o
  -6   4   7    16493.98    16553.51    303.59 o
  -4   4   7      997.12      968.96     59.04 o
  -2   4   7     2890.29     2801.34     63.71 o
   0   4   7    20446.01    20592.63    244.27 o
   2   4   7     3891.57     3879.18    122.17 o
   4   4   7     5515.51     5509.82    169.65 o
   6   4   7     8052.57     8194.53    373.35 o
   8   4   7     5412.14     5259.14    183.24 o
  -5   5   7       26.23       59.82     25.71 o
  -3   5   7    16563.72    16737.95    413.70 o
  -1   5   7     2652.10     2682.59    173.01 o
   1   5   7     2296.82     2123.72    106.75 o
   3   5   7    11042.54    10779.84    544.85 o
   5   5   7     7037.58     6994.20    115.28 o
  -2   6   7       20.29       17.18     26.03 o
   0   6   7    11385.28    11542.74    405.94 o
   2   6   7     5472.41     5529.25    236.61 o
 -10   0   8    11093.16    11683.74    298.01 o
  -8   0   8     4363.82     4362.64    113.22 o
  -6   0   8    36998.93    35639.02    324.10 o
  -4   0   8    17913.26    17372.62    184.90 o
  -2   0   8       15.59       10.75     28.89 o
   0   0   8   126985.86   148469.66    975.84 o
   2   0   8     4042.55     3727.42     87.97 o
   4   0   8      240.16      154.77     24.79 o
   6   0   8    69533.34    69594.51    914.08 o
   8   0   8      654.36      734.27     80.61 o
  10   0   8      190.35      266.99     28.90 o
 -11   1   8     3093.77     2972.52     79.43 o
  -9   1   8    25086.63    25371.78    204.49 o
  -7   1   8    11828.26    11677.73    212.30 o
  -5   1   8     6339.19     6475.10    117.69 o
  -3   1   8    85318.42    83448.95   1459.91 o
  -1   1   8    14494.72    15841.27    505.50 o
   1   1   8      810.21     1281.72     38.46 o
   3   1   8   107632.96   107806.56   2607.72 o
   5   1   8      815.70      796.87     31.14 o
   7   1   8      245.99      264.34     27.47 o
   9   1   8    30698.80    31374.50    578.92 o
 -10   2   8     6029.62     6275.21    113.80 o
  -8   2   8     1403.94     1439.27     53.05 o
  -6   2   8    34035.47    33840.36    314.56 o
  -4   2   8     6974.35     6547.63    214.37 o
  -2   2   8     2531.57     2874.52     89.48 o
   0   2   8    63410.50    64640.61    367.76 o
   2   2   8     1843.97     1869.10     57.73 o
   4   2   8       32.77       96.13     35.76 o
   6   2   8    39705.18    39867.53    956.23 o
   8   2   8      221.80      243.58     18.22 o
  10   2   8      434.50      479.25     31.23 o
  -9   3   8     6414.08     6679.93    159.21 o
  -7   3   8     3577.91     3683.84     82.60 o
  -5   3   8      551.99      552.85     33.05 o
  -3   3   8    30500.99    30858.07   1156.86 o
  -1   3   8      973.60      970.96     50.48 o
   1   3   8     2849.29     2870.15     60.34 o
   3   3   8    21574.24    22246.83    394.24 o
   5   3   8       48.81       55.54     27.87 o
   7   3   8      675.68      697.82     45.26 o
   9   3   8    15005.03    15110.91    769.85 o
  -8   4   8     1776.18     1649.76     60.90 o
  -6   4   8     7917.61     7915.54    200.48 o
  -4   4   8      695.44      776.64     29.89 o
  -2   4   8     1777.73     1659.52     53.12 o
   0   4   8    11929.87    12048.25    233.89 o
   2   4   8       12.96       -0.13     22.65 o
   4   4   8      449.20      471.24     20.89 o
   6   4   8     9290.09     9221.46    537.48 o
   8   4   8       84.79      137.21     32.60 o
  -5   5   8      740.56      694.55     35.83 o
  -3   5   8      736.66     1028.55    109.30 o
  -1   5   8        1.43       39.92     33.75 o
   1   5   8      170.61      224.17     20.46 o
   3   5   8     3592.60     3486.30    163.92 o
   5   5   8      546.24      570.56     24.83 o
  -9   1   9      151.90      175.05     24.64 o
  -7   1   9      634.62      663.13     27.16 o
  -5   1   9        7.96      -34.74     34.74 o
  -3   1   9     4745.54     4752.10    136.18 o
  -1   1   9     4292.51     4732.02    126.25 o
   1   1   9      272.25      298.32     14.95 o
   3   1   9      208.16      231.21     15.71 o
   5   1   9       68.22      315.85     79.59 o
   7   1   9        6.54       -3.31     27.95 o
   9   1   9     2982.48     2978.18     91.80 o
 -10   2   9     3206.80     3462.82     88.08 o
  -8   2   9      175.53      189.73     20.25 o
  -6   2   9     1632.44     1618.37     54.31 o
  -4   2   9    13431.33    13046.32    300.18 o
  -2   2   9       12.61      107.16     31.09 o
   0   2   9     1121.92     1096.61     38.27 o
   2   2   9     5482.12     6097.33    199.71 o
   4   2   9       23.16       27.33     17.57 o
   6   2   9     2835.79     2752.05     77.38 o
   8   2   9     1093.69     1191.36     44.28 o
  10   2   9       82.24       91.52     33.27 o
  -9   3   9      703.60      697.28     30.64 o
  -7   3   9     7158.60     7378.61    118.51 o
  -5   3   9      601.22      600.01     25.19 o
  -3   3   9     5068.48     5050.12    169.43 o
  -1   3   9     7897.98     7804.74    201.15 o
   1   3   9     1188.21     1154.88     52.36 o
   3   3   9    11843.25    12154.82    357.96 o
   5   3   9     4585.20     4580.54    236.22 o
   7   3   9     2102.30     2128.65     83.12 o
   9   3   9     4693.29     4839.74    164.32 o
  -6   4   9      244.27      244.24     23.06 o
  -4   4   9     9260.77     9613.58    373.74 o
  -2   4   9     1981.48     2115.50     82.69 o
   0   4   9     7337.10     7268.59    107.27 o
   2   4   9     9532.22     9297.18    211.05 o
   4   4   9     2670.89     2718.63     90.71 o
   6   4   9     6128.95     5900.44    202.22 o
  -5   5   9     4238.91     4400.84    147.77 o
  -3   5   9     1793.57     1879.24     64.71 o
  -1   5   9     7850.40     7793.17    122.37 o
   1   5   9     5443.90     5483.55    103.30 o
   3   5   9     7259.54     6960.34    323.50 o
   5   5   9     3592.41     3735.19    116.67 o
 -10   0  10    14756.54    14600.22    244.65 o
  -8   0  10      350.65      361.95     27.95 o
  -6   0  10     5720.78     5503.92    125.68 o
  -4   0  10    27937.31    28146.09    497.89 o
  -2   0  10    17776.79    17511.98    292.89 o
   0   0  10     1767.61     1757.41    104.42 o
   2   0  10    52006.97    54783.55    646.21 o
   4   0  10    14740.20    15111.03    686.03 o
   6   0  10       59.12        6.43     34.14 o
   8   0  10    11857.57    11129.59    205.22 o
  10   0  10    11071.12    11229.88    224.24 o
  -9   1  10     6437.17     6857.26    136.80 o
  -7   1  10    15321.22    15326.67    157.16 o
  -5   1  10     1765.40     1701.83     51.66 o
  -3   1  10     4294.93     4099.60     72.18 o
  -1   1  10    24123.57    27025.21   1030.72 o
   1   1  10    13564.55    14172.30    270.28 o
   3   1  10       56.16       76.21     37.87 o
   5   1  10    18037.40    17598.79    444.85 o
   7   1  10    12475.75    12611.74    251.45 o
   9   1  10      213.13      101.57     38.66 o
  -8   2  10     2010.66     2081.52    136.32 o
  -6   2  10     6363.86     6399.98    113.67 o
  -4   2  10    21461.33    21123.63    359.55 o
  -2   2  10     5461.46     5452.33    258.01 o
   0   2  10     4219.26     4249.14    107.56 o
   2   2  10    13931.99    15059.64    467.50 o
   4   2  10    14935.61    14186.56    220.88 o
   6   2  10      258.22      343.34     20.77 o
   8   2  10     6117.92     6068.00    158.14 o
  -7   3  10     3831.06     3770.55    120.45 o
  -5   3  10     4496.20     4318.62     88.17 o
  -3   3  10     5784.85     5922.11    258.44 o
  -1   3  10    10548.30    10438.83    232.92 o
   1   3  10     7524.38     7305.17    105.35 o
   3   3  10     3548.84     3576.76     88.39 o
   5   3  10     2143.47     2011.94     81.78 o
   7   3  10    12007.10    11941.22    366.98 o
  -6   4  10     6269.74     6687.44    147.69 o
  -4   4  10      530.19      488.87     24.58 o
  -2   4  10     3855.28     3782.33     83.29 o
   0   4  10     4687.44     4659.52    102.36 o
   2   4  10      420.55      451.38     30.95 o
   4   4  10     7307.48     7534.28    142.45 o
   6   4  10     1366.46     1507.77     52.57 o
  -3   5  10     5182.94     5327.56    211.45 o
  -1   5  10       49.51       49.21     29.10 o
   1   5  10     6713.58     6674.35    177.16 o
   3   5  10     3490.17     3444.81    163.58 o
  -9   1  11      382.14      379.68     22.34 o
  -7   1  11      725.26      700.90     28.41 o
  -5   1  11     2092.42     2198.60     60.27 o
  -3   1  11      584.08      586.89     21.78 o
  -1   1  11     2322.37     2467.32     74.95 o
   1   1  11     4629.85     4806.27    108.35 o
   3   1  11        2.60       -1.24     22.48 o
   5   1  11     1010.00     1089.22     46.73 o
   7   1  11        0.72       -7.17     33.42 o
   9   1  11      343.34      369.88     22.87 o
  -8   2  11     1782.53     1804.88     73.22 o
  -6   2  11      704.96      663.67     27.43 o
  -4   2  11     4565.67     4373.88     82.98 o
  -2   2  11     6289.23     6599.89    346.02 o
   0   2  11        2.09       31.08     23.28 o
   2   2  11     8420.57     9042.56    216.31 o
   4   2  11      311.28      352.35     21.51 o
   6   2  11      741.35      665.40     40.32 o
   8   2  11     5464.57     5478.79    113.77 o
  -7   3  11     3460.22     3642.70     90.27 o
  -5   3  11     8320.15     7974.85    121.59 o
  -3   3  11     2157.16     2269.10    100.16 o
  -1   3  11     9608.79     9500.94    310.32 o
   1   3  11     5626.92     5183.04    156.36 o
   3   3  11     2270.31     2313.36     66.75 o
   5   3  11     9132.48     8744.43    235.38 o
   7   3  11     1109.75     1114.92     46.29 o
  -6   4  11     1100.41     1098.72     43.58 o
  -4   4  11     7417.90     7600.37    378.43 o
  -2   4  11     2377.70     2457.80    153.95 o
   0   4  11     4827.37     4661.34     94.52 o
   2   4  11    14256.66    13614.68    359.40 o
   4   4  11     1887.08     1883.93     67.86 o
   6   4  11     1285.30     1197.44     50.00 o
  -1   5  11     8339.71     8298.37    245.55 o
   1   5  11     1217.58     1217.26     44.54 o
  -8   0  12    27199.78    27474.92    711.56 o
  -6   0  12      464.32      491.20     30.43 o
  -4   0  12     7421.55     7065.96    228.89 o
  -2   0  12    43198.88    44157.11    704.81 o
   0   0  12     1653.45     1949.15     79.26 o
   2   0  12     9131.59     9155.87    168.98 o
   4   0  12    26552.55    26387.61   1430.68 o
   6   0  12      374.40      323.18     56.07 o
   8   0  12    13747.73    13211.63    950.70 o
  -7   1  12     1920.12     2137.90     91.50 o
  -5   1  12    35368.55    34777.36    433.87 o
  -3   1  12      802.59      865.09     43.07 o
  -1   1  12    11425.86    12226.61    390.66 o
   1   1  12    37962.61    41701.78   1000.27 o
   3   1  12     3261.33     3110.80     74.15 o
   5   1  12    12759.12    12371.37    173.98 o
   7   1  12    15492.48    15057.30    415.97 o
  -8   2  12    17617.08    18065.63    237.21 o
  -6   2  12      598.53      509.40     23.04 o
  -4   2  12      950.59      903.08     36.81 o
  -2   2  12    29601.27    31422.74   1653.33 o
   0   2  12      222.84      284.55     34.55 o
   2   2  12    10109.84    10770.40    262.49 o
   4   2  12    16810.90    16160.99    432.66 o
   6   2  12     3257.96     3172.25     96.19 o
   8   2  12     6676.71     6712.92    204.44 o
  -7   3  12       11.13        4.67     31.62 o
  -5   3  12    14543.30    14369.45    296.68 o
  -3   3  12      945.40      870.10     51.34 o
  -1   3  12     1295.96     1353.99     73.47 o
   1   3  12    16418.05    16261.67    237.98 o
   3   3  12     1071.61     1110.38     42.27 o
   5   3  12     4808.73     5012.96    319.64 o
   7   3  12     5164.84     5269.31    131.31 o
  -4   4  12       86.07      242.36     78.04 o
  -2   4  12     7413.42     7782.50    254.89 o
   0   4  12     2256.41     2094.85     69.77 o
   2   4  12     1285.52     1271.86     52.68 o
   4   4  12     5949.75     6152.75    119.43 o
  -7   1  13      169.77      201.38     23.78 o
  -5   1  13     1068.41     1004.95     38.28 o
  -3   1  13      210.76      225.40     25.46 o
  -1   1  13        0.12      -17.71     28.62 o
   1   1  13     2746.41     2970.46     78.17 o
   3   1  13       13.71       51.02     26.66 o
   5   1  13      241.07      214.47     24.17 o
   7   1  13     2197.14     2168.15     81.58 o
  -6   2  13      913.94      876.65     33.57 o
  -4   2  13     1759.72     1653.98     59.07 o
  -2   2  13     8321.98     8744.99    387.50 o
   0   2  13      476.54      476.99     30.47 o
   2   2  13        6.52       15.26     29.74 o
   4   2  13    11764.50    11312.24    318.53 o
   6   2  13       29.96       34.58     29.67 o
  -5   3  13     8654.40     8174.59    186.09 o
  -3   3  13      641.12      635.30     25.74 o
  -1   3  13      237.71      256.94     22.69 o
   1   3  13    14303.72    13862.26    391.81 o
   3   3  13       45.81       56.98     39.59 o
   5   3  13       19.36       52.48     28.85 o
  -2   4  13    18314.13    17714.44    484.23 o
   0   4  13       53.76       96.88     48.20 o
   2   4  13     2221.45     1952.95     93.09 o
  -6   0  14     5593.03     4964.91    190.26 o
  -4   0  14     8537.03     8424.27    180.02 o
  -2   0  14     6668.90     6475.59    156.05 o
   0   0  14     9568.16    10296.34    195.36 o
   2   0  14    13662.10    13569.68    313.20 o
   4   0  14     3883.56     3735.32    145.76 o
   6   0  14      238.23      207.19     37.16 o
  -7   1  14     6550.90     6594.08    133.17 o
  -5   1  14      455.56      413.76     27.72 o
  -3   1  14    10068.47     9660.67    135.89 o
  -1   1  14    10331.07    11106.30    448.38 o
   1   1  14     2707.90     2891.46     76.50 o
   3   1  14     3197.99     3358.96     84.78 o
   5   1  14     9807.41     9335.36    193.15 o
   7   1  14     3639.15     3364.42    185.40 o
  -6   2  14     5593.61     5382.94    111.92 o
  -4   2  14     9791.06     9572.84    139.89 o
  -2   2  14      494.53      547.96     70.59 o
   0   2  14     1814.80     1820.41     65.27 o
   2   2  14    11995.46    12517.28    351.01 o
   4   2  14     5032.44     4605.18    102.22 o
   6   2  14      615.07      557.79     29.28 o
  -3   3  14      764.45      724.36     30.58 o
  -1   3  14    11720.38    11647.31    159.00 o
   1   3  14      915.93      899.63     35.17 o
   3   3  14      172.63      161.01     28.24 o
  -5   1  15       84.41      110.77     30.08 o
  -3   1  15     1657.32     1593.60     58.44 o
  -1   1  15      276.26      279.12     22.28 o
   1   1  15      148.24      225.20     26.86 o
   3   1  15     2202.42     2057.50     71.90 o
   5   1  15      108.94       79.65     30.20 o
  -4   2  15      255.76      196.85     31.63 o
  -2   2  15      312.53      355.48     25.05 o
   0   2  15     3475.33     3328.83    167.89 o
   2   2  15      445.71      420.87     41.50 o
   4   2  15     1169.00     1077.87     42.64 o
  -3   3  15    11859.58    11769.52    517.39 o
  -1   3  15      251.43      204.77     34.56 o
   1   3  15      385.13      385.26     25.29 o
  -4   0  16    10846.68     9911.73    375.29 o
  -2   0  16     3819.35     3700.15    136.15 o
   0   0  16    25473.41    27871.13    443.20 o
   2   0  16     9732.06     9420.29    304.48 o
   4   0  16      595.75      490.43     62.77 o
  -3   1  16    17405.02    16455.41    278.18 o
  -1   1  16     7375.12     7603.11    334.89 o
   1   1  16     1075.84      961.50     43.62 o
   3   1  16    24727.25    23685.47    583.17 o
  -2   2  16     1491.32     1305.31     52.66 o
   0   2  16    15403.70    15555.47    430.53 o
   2   2  16     1772.44     1845.97     68.32 o
  -1   1  17     1024.64      958.89     82.95 o
   1   1  17       71.65       33.25     34.64 o
 
